# Supplementary material for: The phenotypic spectrum of proximal 6q deletions based on a large cohort derived from social media and literature reports
Source: Eur J Hum Genet. 2018 Jun 8;26(10):1478–89. doi: 10.1038/s41431-018-0172-9 (PMC6138703; doi:10.1038/s41431-018-0172-9)
Supplement: Supplementary file 2 — Table S1 [file 41431_2018_172_MOESM2_ESM.xlsx]

## Sheet: Tabel S1. Genotypes
Patient	Platform	Cytogenetic aberration	HGVS notation based on GRCh37/hg19*	length [Mb]	OMIM genes [n]	OMIM disease related genes [n]	Origin
Subgroup A
Vlckova_1	SignalMap HG18_CHR6_FT	Del(6)(q11.1q14.1)	chr6:g.(?_61882041)_(76497880_?)del	14.6158	30	10	maternal mosaic loss (33%)
Id018	Affymetrix CytoScan 750k SNP genotyping array	Del(6)(q11.1q14.1)	chr6:g.(61969081_61971245)_(82159421_82159504)del	20.1882	41	14	de novo
Wang_7	BAC array	Del(6)(q11.1q14.1)	chr6:g.(62045985_63168723)_(79390877_79445102)del#	16.3343	31	11	de novo
Id065	Oligo HD Scan	Del(6)(q12q13)	chr6:g.(?_64372757)_(74059739_?)del	9.68698	12	5	unknown
Wang_1	BAC array	Del(6)(q12q14.1)	chr6:g.(64535801_64563221)_(80041920_80178353)del	15.3101	31	11	de novo
Id057	60k Oligo ISCA design (BlueGnome)	Del(6)(q12q13)	chr6:g.(?_64729877)_(75107506_?)del	10.3776	20	8	de novo
Id117	Agilent 180 K array ISCA design	Del(6)(q12q14.3)	chr6:g.(65134145_65163915)_(85083148_85112169)del	19.9192	49	17	unknown
Wang_4	BAC array	Del(6)(q12q14.1)	chr6:g.(65442452_65,701,005)_(82034215_82973841)del	16.3332	37	14	de novo
Id123	BlueGnome Cytochip ISCA design (60K)	Del(6)(q12q14.1)	chr6:g.(66438142_66522293)_(81228444_81275779)del	14.7062	36	13	de novo
van_Esch_1	1Mb BAC array	Del(6)(q12q14.1)	chr6:g.(?_68156441)_(76262098_?)del	8.10566	23	8	de novo
Becker_2	Affymetrix Cytogenetic Whole-Genome 2.7M	Del(6)(q12q14.1)	chr6:g.(68487198_68491706)_(79746176_79747008)del	11.2545	29	10	de novo
Subgroup B
Id011	Agilent AMADID 028469	Del(6)(q13q14.1)	chr6:g.(70976500_71004086)_(81053529_81309471)del	10.0494	33	12	de novo
Id019	affymetrix 6,0 Gene Chip	Del(6)(q13q14.1)	chr6:g.(71918648_71926199)_(83043541_83047151)del	11.1173	32	11	unknown
van_Esch_4	1Mb BAC array	Del(6)(q13q14.1)	chr6:g.(?_72100590)_(80896703_?)del	8.79611	30	11	de novo
Wang_2	Affymetrix Genome-Wide Human SNP Array	Del(6)(q13q14.2)	chr6:g.(?_72548959)_(84576295_?)del	12.0273	39	13	paternal intrachromosomal insertion of chromosome 6
Wang_5	Affymetrix Genome-Wide Human SNP Array	Del(6)(q13q14.2)	chr6:g.(?_72548959)_(84576295_?)del	12.0273	39	13	maternal intrachromosomal insertion of chromosome 6
Wang_6	Affymetrix Genome-Wide Human SNP Array	Del(6)(q13q14.2)	chr6:g.(?_72548959)_(84576295_?)del	12.0273	39	13	maternal intrachromosomal insertion of chromosome 6
van_Esch_2	Agilent Human Genome CGH 44k array	Del(6)(q13q14.1)	chr6:g.(?_72597333)_(76869202_?)del	4.27187	19	8	de novo
Lespinasse	Agilent Human Genome CGH Microarray Kit	Del(6)(q13q14.1)	chr6:g.(73043279_73055279)_(80931281_80937281)del	7.876	29	11	de novo
Wang_3	BAC array	Del(6)(q13q14.3)	chr6:g.(73791626_73874686)_(86880328_87193202)del	13.0056	47	16	de novo
Id058	CMA (OLIGO V6.4)	Del(6)(q13q14.2)	chr6:g.(?_75559497)_(84102632_?)del	8.54313	24	7	de novo
Becker_1	Agilent Human Genome CGH Microarray Kit	Del(6)(q14.1q14.3)	chr6:g.(76333569_76343159)_(85247699_85270456)del	8.90454	25	8	de novo
		Del(1)(p34.1p34.1)	chr1:g.(45807677_45815979)_(45935720_45945302)del	0.119741	1	0	paternal
Id116	Illumina CytoSNP-850K	Del(6)(q14.1q14.1)	chr6:g.(78942567_78945906)_(82203213_82221303)del	3.25731	9	3	unknown
		Dup(6)(q14.1q14.1)	chr6:g.(76652444_76662813)_(77424462_77432019)dup	0.761649	1	1	unknown
Subgroup C
Wentzel_2010_1	CytoChip	Del(6)(q14.1q15)	chr6:g.(?_79324873)_(88044402_?)del	8.71953	32	9	de novo
Id056	Agilent 180K microarray	Del(6)(q14.1q15)	chr6:g.(79697964_79729069)_(88775319_88775446)del	9.04625	36	11	de novo
Lowry	CytoChip ISCA 8×60K	Del(6)(q14.1q15)	chr6:g.(80767339_80810312)_(88245266_88299283)del	7.43495	26	9	de novo
Id028	Agilent 105K oligonucleotide array	Del(6)(q14.1q14.3)	chr6:g.(83293127_83361637)_(87862868_87944458)del	4.50123	18	6	unknown
		Del(6)(q15q15)	chr6:g.(88755310_88830630)_(89075508_89142218)del	0.244878	1	0	unknown
Quintela	Affymetrix CytoScan 750K SNP array	Del(6)(q14.1q15)	chr6:g.(?_83648997)_(88613065_?)del	4.96407	24	8	unknown
		Dup(X)(p22.31p22.31)	chrX:g.(?_6446579)_(8135644_?)dup	1.68907	5	1	maternal
Wentzel_2010_2	CytoChip	Del(6)(q14.1q15)	chr6:g.(?_83833396)_(88334350_?)del	4.50095	22	8	unknown
		Dup(1)(p31.1p31.1)	chr1:g.(?_72846190)_(75399368_?)dup	2.55318	4	1	unknown
Id125	CytoChip ISCA 8x60K v2.0 (BlueGenome)	Del(6)(q14.2q14.3)	chr6:g.(84297539_84326960)_(87736969_97873150)del	3.41001	13	5	de novo
Pinto_6248_3	Illumina 1 M SNP array	Del(6)(q14.3q14.3)	chr6:g.(?_86295858)_(86319440_?)del	0.023582	2	1	de novo
Subgroup D
Id077	Illumina Infinium CytoSNP 850K	Del(6)(q14.1q16.1)	chr6:g.(79914734_79922256)_(94708182_94708713)del	14.7859	49	12	de novo
Id102	Illumina HumanCytoSNP-850K	Del(6)(q14.1q16.3)	chr6:g.(81040302_81041014)_(104921322_104924823)del	23.8824	61	14	de novo
		Dup(1)(q21.2q21.3)	chr1:g.(150153950_150165849)_(150570985_150584103)dup	0.417645	12	4	paternal
Duarte	high resolution platform CGX- HD 180K	Del(6)(q14.1q16.1)	chr6:g.(?_81728627)_(94438332_?)del	12.7097	42	9	de novo
Id067	unknown	Del(6)(q14.1q16.1)	chr6:g.(?_83172279)_(93908999_?)del	10.7367	38	9	de novo
Id055	unknown	Del(6)(q14.2q15)	chr6:g.(?_84528190)_(91598727_?)del	7.07054	33	8	unknown
		Dup(2)(p22.1p22.1)	chr2:g.(?_40175435)_(40487116_?)dup	0.311681	1	0	unknown
Dworschak_1	humanOmni1-Quad_v1 Chip	Del(6)(q14.3q16.3)	chr6:g.(86137888_86159143)_(102701297_102703574)del	16.5422	46	9	de novo
Id044	Agilent 180K HD-DGH microarray	Del(6)(q14.3q16.1)	chr6:g.(87910247_87927105)_(94322474_94347520)del	6.42853	21	3	de novo
Id007	Illumina HumanCytoSNP-12 v2.1	Del(6)(q15q16.3)	chr6:g.(91039808_91044593)_(101017519_101020829)del	9.97293	19	4	de novo
Subgroup R
Id009	Agilent 44K custom array	Del(6)(q12q16.1)	chr6:g.(67257639_67336621)_(95607453_95958454)del	28.2708	78	22	unknown
van_Esch_3	Agilent Human Genome CGH 44k array	Del(6)(q13q16.1)	chr6:g.(?_72100590)_(97078142_?)del	24.9776	76	20	de novo
Wentzel_2014_2	Affymetrix CytoScan HD	Del(6)(q13q16.1)	chr6:g.(?_72408928)_(97315392_?)del	24.9065	76	20	maternal insertion(15;6)(q11;q13q16.1)
Woo	SignatureChip	Del(6)(q13q16.2)	chr6:g.(68358464_73322103)_(99717409_100674862)del	26.3953	80	21	unknown
Id124	Agilent 180K custom HD-DGH microarray AMADID 27730	Del(6)(q13q16.1)	chr6:g.(74736348_74753998)_(95607312_95617484)del	20.8693	59	15	de novo
Vlckova_2	SignalMap HG18_CHR6_FT	Del(6)(q14.1q16.1)	chr6:g.(?_77174708)_(96528420_?)del	19.3537	54	12	de novo
	# overlapping BAC's at distal breakpoint location;
	* Data converted from array-based ISCN nomenclature to the sequence-based HGVS nomenclature.
